# Supplementary material for: A Human In Vitro Model to Study Adenoviral Receptors and Virus Cell Interactions
Source: Cells. 2022 Mar 1;11(5):841. doi: 10.3390/cells11050841 (PMC8909167; doi:10.3390/cells11050841)
Supplement: Supplementary file 1 [file cells-11-00841-s001.zip]

Archive with 1 entries (1 files):
- cells-1556775-supplementary.pdf
